# Supplementary material for: Artificial Intelligence Approaches for Osteoporotic Fracture Risk Prediction Using Administrative Health Data: A Systematic Review
Source: Calcif Tissue Int. 2026 Jun 26;117(1):103. doi: 10.1007/s00223-026-01563-1 (PMC13303480; doi:10.1007/s00223-026-01563-1)
Supplement: Supplementary file 3 — Supplementary file3 (XLSX 14 KB) [file 223_2026_1563_MOESM3_ESM.xlsx]

## Sheet: Table S1
	Table S1: Overall characteristics of included studies
	Study Published Year	Model development location	Name of model	Data sources	Participants (sex)	Age (years)	Feature lookback period	Fracture prediction interval	Fracture site	Candidate features	Sample size, n	Traning/Test/Validation	Model validation: Internal or external	Machine Learning method(s)	Calibration / Brier	Classification Threshold	Model evaluation metrics
	Almog et al. 2020	United States	Crystal Bone Model	Electronic Health Records (EHR) - Optum dataset	Men and women	≥50	Up to 5 sliding overlapping windows of 2 years each preceding a fracture date	1-2 years	Major osteoporotic fractures	Longitudinal sequences of ICD codes, age, sex, diagnosis count	Raw dataset: 6,329,986 Filtered (Bone Health Subset): 3,408,494 Raw pan-therapeutic dataset: 3,476,219 Filtered (Pan-therapeutic Subset): 700,315 Holdout set (from Pan-therapeutic): 192,590	70/30	Internal (holdout set)	Long Short-Term Memory (LSTM), eXtreme Gradient Boosting (XGBoost), Ensemble model	Not Reported	Not Reported	AUROC, AUPRC, recall, specificity, precision
	Engels et al. 2020	Germany	Not Reported (Review Name: SVLFG Model)	Administrative claims data (SVLFG)	Men and women	≥65	Prior fractures: 2 year lookback Medication use: 7 month lookback	4 years	Hip fracture	Age, gender, prior fracture history, medication use	Total Sample: 288,086 Training Sample: 230,469 Test/Validation: 57,618	80/20	Internal (holdout set)	Superlearner (ensemble of Logistic Regression, Random Forest, SVM, RUSBoost), XGBoost	Yes	Not Reported	AUC, mean squared error (MSE), calibration plots, Hosmer-Lemeshow statistic
	Khalid et al. 2021	Spain, UK, Denmark	Imminent Fracture Risk Prediction Tool (IFRISK) IFx: Incident Fracture Cohort OBP: Oral Bisphosphonates Cohort	Primary care records (SIDIAP Database) (Spain) Clinical Primary Research Database (CPRD) (UK) Danish Health Registries (DHR) (Denmark)	Men and women (Combined and sex-stratified models)	≥50	Drug use: 1 year lookback Diagnoses & Demographics: Entire available patient history	1-2 years	Major osteoporotic fractures, Hip fractures, Any fracture excluding face/skull/digits	Age, gender, hospital diagnoses (ICD-10), medications (ATC), prior fracture history	SIDIAP (Development): IFx: 35,526 | OBP: 41,401 SIDIAP (Test): IFx: 8,881 | OBP: 10,350 CPRD (External Validation): IFx: 148,077 | OBP: 115,896 DHR (External Validation): IFx: 514,139 | OBP: 204,010	80/20	Internal (houldout set) and double External (independent cohorts)	Logistic Regression with LASSO Regularization	Yes	Not Reported	AUC
	Li et al. 2023	Hong Kong	Not Reported (Review Name: CDARS Model)	Electronic Health Records (EHR) - CDARS database	Men and women (Sex-stratified models)	≥60	1 year lookback	10 years	Hip fracture	Age, all diagnosis (ICD-9-CM) and drug prescription (BNF) records	Internal Derivation Sample: 161,051 Training Internal Derivation Sample: 128,842 Test Internal Derivation Sample: 32,209 Independent Validation Cohort: 3,046	80/20	Internal (holdout set) and External (independent cohort)	Logistic Regression, Gradient Boosting Machine (GBM), Random Forest, XGBoost, Neural Network	Yes	Youden's Index	AUC, sensitivity, specificity, PPV, NPV, F1, accuracy, NRI, IDI, Brier score, calibration metrics
	Möller et al. 2025	Denmark	Fracture Risk Evaluation Model Version 2 (FremVer2)	Danish National Registries	Men and women (Sex-stratified models)	≥45	15 year lookback	1 year	Major osteoporotic fractures, Hip fractures as secondary outcome	Age, sex, Hospital diagnoses (ICD-10), filled prescriptions (ATC), comorbidities as Charlson Comorbidity Index	Total Sample: 2,493,180 Training Sample: 1,495,908 Validation: 498,636 Cut-off Validation: 498,636	60/20/20	Internal (houldout set)	Logistic Regression with LASSO Regularization	Not Reported	Pre-determined sensitivtiy performance targets	AUC, sensitivity, specificity, PPV, NPV
	Reinold et al. 2022	Germany	Not Reported (Review Name: GePaRD Model)	Administrative claims data (GePaRD)	Men and women	≥65	Medication & Healthcare use: 1 year lookback Morbidities: Infinite lookback (database starts in 2004), max lookback 13 years	1 year	Any fracture leading to hospitalization	Morbidities, lifestyle factors, frailty indicators (nursing home residency), medications (eg., FRIDs, polypharmacy)	Total Sample: 2,997,872 Training Sample: 2,406,861 Test Sample: 591,011	80/20	Internal (holdout set)	Random Forest, Logistic Regression	Not Reported	Youden's Index	AUC, sensitivity, specificity
	Rietz et al. 2025	Denmark	Fracture Risk Evaluation Model-ML (FREMML)	Danish National Registries	Men and women (Combined and sex-stratified models)	≥45	15 year lookback	1 year	Major osteoporotic fractures, Hip fractures as secondary outcome	Hospital diagnoses (ICD-10), filled prescriptions (ATC), markers of polypharmacy and multi-morbidity.	Total Sample: 2,438,140 Training Sample: 1,462,884 Test Sample: 487,628 Validation Sample: 487,628	60/20/20	Internal (holdout set)	DART Boosting (LightGBM)	Not Reported	Youden's Index	AUC, sensitivity, specificity, accuracy
	Supplemental Table 1. Overview of the most general characteristics from each included study.
	_________________________________________________________________________________________________________________________________________________________________________________________________________
	Article Title: Artificial Intelligence approaches for Osteoporotic Fracture Risk Prediction using administrative health data: A Systematic Review
	Journal name: Calcified Tissue International
	Author names:	Benjamin Bakke Hansen, Kasper Westphal Leth, Nana Roust Hansen, Bo Abrahamsen, Nicholas Fuggle, Jan Christian Brønd, Katrine Hass Rubin
	Corresponding Author: Benjamin Bakke Hansen | Research Unit OPEN, Department of Clinical Research, University of Southern Denmark, Odense 5000, Denmark | Benjamin.Bakke.Hansen@rsyd.dk
