# Supplementary material for: Artificial Intelligence Approaches for Osteoporotic Fracture Risk Prediction Using Administrative Health Data: A Systematic Review
Source: Calcif Tissue Int. 2026 Jun 26;117(1):103. doi: 10.1007/s00223-026-01563-1 (PMC13303480; doi:10.1007/s00223-026-01563-1)
Supplement: Supplementary file 4 — Supplementary file4 (XLSX 21 KB) [file 223_2026_1563_MOESM4_ESM.xlsx]

## Sheet: Table S2
	Table S2: Characteristics of each prediction model developed by fracture outcome, sex and age categories
	Study (Year) Name	Data set Traning/test	Sex	Age	Fracture outcome	Fracture rate	Handling of imbalance	Sample size, n	Model type	Verification method	Missing value/Exclusion criteria processing	AUC	Accuracy	Sensitivity	Specificity	F1	Precision
	Almog et al. (2020) Crystal Bone	Optum EHR (70/30)	Both	50+ years	Any qualifying osteoporotic fracture	6.5%	Oversampling of fracture events in training set	192,590 (Test set)	Ensemble	Internal hold-out validation	Sliding window approach where windows with incomplete or overlapping coverage were dropped. Diagnosis codes occurring fewer than 5 times were excluded.	0.818	NR	0.693	0.777	0.282	0.177
									ICD code vectorization + LSTM			0.812		0.646	0.812	0.296	0.192
									Patient-level vectorization + XGBoost			0.790		0.670	0.758	0.260	0.161
									Baseline (age, sex, diagnosis count)			0.668		0.547	0.707	0.189	0.114
									Baseline (age, sex)			0.667		0.787	0.416	0.154	0.086
	Engels et al. (2020) SVLFG	SVLFG Claims Data (80/20)	Both	65+ years	Hip fracture	2.7%	Random undersampling (3:7 minority to majority ratio)	57,618 (Test set)	Logistic Regression (Forward Selection)	Internal hold-out validation	Patients with less than 2 years of continuous insurance coverage were excluded	0.704	NR	NR	NR	NR	NR
									Logistic Regression (Backwards Selection)			0.704
									XGBoost			0.703
									RUSBoost			0.702
									Superlearner			0.698
									Logistic Regression (Forward, with interactions)			0.698
									Logistic Regression (Backward, with interactions)			0.695
									Random Forest			0.685
									Support Vector Machines			0.650
	Khalid et al. (2021) IFRISK	SIDIAP (80/20), CPRD & DHR	Both	50+ years	Hip Fracture	1.45%	None specified. Models trained on natural cohort distributions.	10,350 (Test set)a 115,896 (Validation set)a	Logistic Regression (LASSO)	Independent validation seta	Variables with high missingness, such as Body Mass Index (>50% missing in two databases, unavailable in the third), were excluded entirely. Variables not present or equivalent in all participating databases were also excluded	0.73	NR	NR	NR	NR	NR
					Major Osteoporotic Fracture	2.92%						0.67
					Any fracture	4.78%						0.64
			Men		Hip Fracture	NR		1,949 (Test set)a 23,634 (Validation set)a				0.72
					Major Osteoporotic Fracture	NR						0.66
					Any fracture	NR						0.66
			Women		Hip Fracture	NR		8,399 (Test set)a 92,262 (Validation set)a				0.73
					Major Osteoporotic Fracture	NR						0.66
					Any fracture	NR						0.64
	Li et al. (2023) CDARS	Hong Kong CDARS & HKOS (80/20)	Men	60+ years	Hip Fracture	6.0%	None specified. Models trained on natural cohort distributions.	13,824 (Test set) 1,008 (Validation set)	Neural Network	Independent validation set	Individuals without complete follow-up data were excluded. Potential predictors with zero or near-zero variance were removed.	0.905	0.822	0.806	0.823	0.245	0.144
									XGBoost			0.900	0.821	0.750	0.824	0.231	0.136
									Logistic Regression			0.898	0.817	0.806	0.817	0.239	0.140
									Gradient Boosting Machine			0.898	0.808	0.750	0.810	0.218	0.127
									Random Forest			0.840	0.932	0.250	0.957	0.207	0.176
			Women			10.3%		18,385 (Test set) 2,038 (Validation set)	Gradient Boosting Machine			0.845	0.796	0.724	0.802	0.336	0.219
									XGBoost			0.842	0.792	0.731	0.797	0.333	0.216
									Logistic Regression			0.841	0.808	0.690	0.817	0.338	0.224
									Neural Network			0.832	0.789	0.731	0.793	0.330	0.213
									Random Forest			0.813	0.686	0.510	0.895	0.354	0.271
	Möller et al. (2025) FREM_ver2	Danish Health Registers (60/20/20)	Women	45-64 years	Major Osteoporotic Fracture	0.6%	None specified. Models trained on natural cohort distributions.	146,341 (Cut-off validation set)	Logistic Regression (LASSO)	Internal hold-out validation	The model handled missing data in unobserved periods by assuming no occurrence of predictors or outcomes (effectively imputing zeros)	0.69	NR	0.81	0.41	NR	NR
				65-69 years		1.4%		27,694 (Cut-off validation set)				0.65		0.84	0.24
				70-74 years		1.7%		25,268 (Cut-off validation set)				0.65		0.80	0.25
				75-79 years		2.1%		21,668 (Cut-off validation set)				0.65		0.79	0.33
				80+ years		3.7%		23,115 (Cut-off validation set)				0.65		0.82	0.26
				45-64 years	Hip Fracture	<0.1%		146,341 (Cut-off validation set)				0.76		0.31	0.95
				65-69 years		NR		27,694 (Cut-off validation set)				0.75		0.84	0.23
				70-74 years		NR		25,268 (Cut-off validation set)				0.75		0.80	0.27
				75-79 years		NR		21,668 (Cut-off validation set)				0.75		0.76	0.40
				80+ years		NR		23,115 (Cut-off validation set)				0.75		0.79	0.38
			Men	45-64 years	Major Osteoporotic Fracture	0.3%		151,866 (Cut-off validation set)				0.66		0.84	0.31
				65-69 years		0.5%		30,228 (Cut-off validation set)				0.72		0.79	0.51
				70-74 years		0.7%		27,671 (Cut-off validation set)				0.72		0.76	0.51
				75-79 years		0.9%		23,774 (Cut-off validation set)				0.72		0.81	0.34
				80+ years		1.8%		21,010 (Cut-off validation set)				0.72		0.81	0.33
				45-64 years	Hip Fracture	NR		151,866 (Cut-off validation set)				0.76		0.36	0.94
				65-69 years		NR		30,228 (Cut-off validation set)				0.77		0.88	0.50
				70-74 years		NR		27,671 (Cut-off validation set)				0.77		0.87	0.19
				75-79 years		NR		23,774 (Cut-off validation set)				0.77		0.77	0.55
				80+ years		NR		21,010 (Cut-off validation set)				0.77		0.76	0.42
	Reinold et al. (2022) GePaRD	GePaRD Claims Data (80/20)	Men	65-74 years	Any fracture requiring hospitalization	0.71%	None specified. Models trained on natural cohort distributions.	133,940 (Test set)	Logistic Regression (Model H)	Internal hold-out validation	Individuals with missing age or sex data were excluded. To prevent missing predictor data, the cohort required continuous insurance coverage for at least one year prior to baseline. Morbidities were handled via administrative claims logic, where the absence of a code was processed as the absence of the condition.	0.61	NR	0.49	0.70	NR	NR
									Random Forest (Model H)			0.60		0.43	0.75
				75-84 years		1.26%		107,554 (Test set)	Logistic Regression (Model H)			0.63		0.59	0.62
									Random Forest (Model H)			0.62		0.62	0.57
				85+ years		3.32%		23,230 (Test set)	Logistic Regression (Model H)			0.58		0.42	0.71
									Random Forest (Model G)			0.57		0.55	0.58
			Women	65-74 years		1.33%		167,626 (Test set)	Logistic Regression (Model H)			0.60		0.47	0.68
									Random Forest (Model G)			0.59		0.48	0.67
				75-84 years		2.50%		131,252 (Test set)	Logistic Regression (Model G)			0.60		0.51	0.63
									Random Forest (Model G)			0.60		0.60	0.54
				85+ years		5.83%		35,972 (Test set)	Logistic Regression (Model G)			0.55		0.72	0.36
									Random Forest (Model H)			0.54		0.61	0.45
	Rietz et al. (2025) FREM_ML	Danish Health Registers (60/20/20)	Both	45+ years	Hip Fracture	0.24%	Positive / Negative Class Weighing	487,790 (Test set)	DART Boosting (LightGBM)	Internal hold-out validation	Individuals with incomplete 15-year look-back were excluded. For time-based variables a maximum value (15) was imputed for individuals with no registered redemptions. Features with zero variance were dropped.	0.85	NR	NR	NR	NR	NR
					Major Osteoporotic Fracture	0.9%						0.77	0.711	0.692	0.711	0.041	0.021
			Men			0.6%		247,985 (Test set)				0.73	0.72	0.62	0.72	NR	0.027
			Women			1.3%		236,637 (Test set)				0.75	0.76	0.63	0.76	NR	0.015
	Supplemental Table 2. Detailed model characteristics from each best model per study by fracture outcome, sex and age category. Best models extracted for Table 2 are highlighted in bold and gray.
	a Khalid et al. reports external validation for two independent validation sets. Fracture rates, validation sample sizes and performance metrics from CPRD as this was the superior performing external dataset by AUC.
	_________________________________________________________________________________________________________________________________________________________________________________________________________
	Article Title: Artificial Intelligence approaches for Osteoporotic Fracture Risk Prediction using administrative health data: A Systematic Review
	Journal name: Calcified Tissue International
	Author names:	Benjamin Bakke Hansen, Kasper Westphal Leth, Nana Roust Hansen, Bo Abrahamsen, Nicholas Fuggle, Jan Christian Brønd, Katrine Hass Rubin
	Corresponding Author: Benjamin Bakke Hansen | Research Unit OPEN, Department of Clinical Research, University of Southern Denmark, Odense 5000, Denmark | Benjamin.Bakke.Hansen@rsyd.dk
