# Supplementary material for: Artificial Intelligence Approaches for Osteoporotic Fracture Risk Prediction Using Administrative Health Data: A Systematic Review
Source: Calcif Tissue Int. 2026 Jun 26;117(1):103. doi: 10.1007/s00223-026-01563-1 (PMC13303480; doi:10.1007/s00223-026-01563-1)
Supplement: Supplementary file 5 — Supplementary file5 (XLSX 12 KB) [file 223_2026_1563_MOESM5_ESM.xlsx]

## Sheet: Table S3
	Table S3: Risk of bias and concern for applicability based on PROBAST criteria
		Risk of Bias					Applicability				Overall
	Study (Model Name)	Participants	Predictors	Outcome	Analysis		Participants	Predictors	Outcome		ROB	Applicability
	Almog et al. (Crystal Bone)	+	+	+	+		-	-	+		+	-
	Engels et al. (SVLFG)	+	+	+	-		-	+	+		-	-
	Khalid et al. (IFRISK)	+	+	-	-		-	+	+		-	-
	Li et al. (CDARS)	+	+	+	+		-	-	+		+	-
	Möller et al. (FREMVer2)	+	+	+	+		+	+	+		+	+
	Reinold et al. (GePaRD)	+	+	+	+		+	+	+		+	+
	Rietz et al. (FREMML)	+	+	+	+		+	+	+		+	+
	Supplemental Table S3. Raw table outputs from the PROBAST evaluation of each included paper. These evaluations reflect the visualization found in Figure 2. + indicates low ROB/low concern regarding applicability ; - indicates high ROB/high concern regarding applicability ; ? Indicates unclear ROB/unclear concern regarding applicability
	_________________________________________________________________________________________________________________________________________________
	Article Title: Artificial Intelligence approaches for Osteoporotic Fracture Risk Prediction using administrative health data: A Systematic Review
	Journal name: Calcified Tissue International
	Author names: Benjamin Bakke Hansen, Kasper Westphal Leth, Nana Roust Hansen, Bo Abrahamsen, Nicholas Fuggle, Jan Christian Brønd, Katrine Hass Rubin
	Corresponding Author: Benjamin Bakke Hansen | Research Unit OPEN, Department of Clinical Research, University of Southern Denmark, Odense 5000, Denmark | Benjamin.Bakke.Hansen@rsyd.dk
